# Supplementary material for: A Novel, Quick, and Reliable Smartphone-Based Method for Serum PSA Quantification: Original Design of a Portable Microfluidic Immunosensor-Based System
Source: Cancers (Basel). 2022 Sep 16;14(18):4483. doi: 10.3390/cancers14184483 (PMC9496945; doi:10.3390/cancers14184483)
Supplement: Supplementary file 1 [file cancers-14-04483-s001.zip]

Archive with 1 entries (1 files):
- cancers-1884202-supplementary.pdf
